# Supplementary material for: Using and understanding cross-validation strategies. Perspectives on Saeb et al
Source: Gigascience. 2017 Mar 17;6(5):1–6. doi: 10.1093/gigascience/gix020 (PMC5441396; doi:10.1093/gigascience/gix020)
Supplement: Supplement Files [file gix020_supp.zip]

Archive with 4 entries (4 files):
- biblio.bib
- bmc-mathphys.bst
- bmcart.cls
- main.bbl
