# Supplementary material for: Using and understanding cross-validation strategies. Perspectives on Saeb et al
Source: Gigascience. 2017 Mar 17;6(5):1–6. doi: 10.1093/gigascience/gix020 (PMC5441396; doi:10.1093/gigascience/gix020)
Supplement: Supplement Files [file gix020_supp.zip › biblio.bib]

@article{
Baker:nature-p-values,
   Author = {Baker, Monya},
   Title = {Statisticians issue warning over misuse of P values},
   Journal = {Nature},
   Volume = {531},
   Number = {151},
      Year = {2016} }

@article{
Blitzer:domain-adaptation,
   Author = {Blitzer, John and Crammer, Koby and Kulesza, Alex and Pereira, Fernando and Wortman, Jennifer},
   Title = {Learning bounds for domain adaptation},
   Journal = {Advances in Neural Information Processing (NIPS) 2008},
      Year = {2008} }

@article{
Hand,
   Author = {Hand, David J.},
   Title = {Classifier technology and the illusion of progress},
   Journal = {Statistical Science},
   Volume = {21},
   Number = {1},
   Pages = {1-14},
      Year = {2006} }

@article{sugiyama2007covariate,
  title={Covariate shift adaptation by importance weighted cross validation},
  author={Sugiyama, Masashi and Krauledat, Matthias and M{\~A}{\v{z}}ller, Klaus-Robert},
  journal={Journal of Machine Learning Research},
  volume={8},
  pages={985--1005},
  year={2007}
}

@article{
Tsanas:TBME2010,
   Author = {Tsanas, A. and Little, M.A. and McSharry, P.E. and Ramig, L.O.},
   Title = {Accurate telemonitoring of Parkinsons disease progression by non-invasive speech tests},
   Journal = {ieee Transactions on Biomedical Engineering},
   Volume = {57},
   Number = {4},
   Pages = {884-893},
      Year = {2010} }

@article{
Xu:LSoCV,
   Author = {Xu, G. and Huang, J.Z.},
   Title = {Asymptotic optimality and effecient computation of the leave-subject-out cross-validation},
   Journal = {The Annals of Statistics},
   Volume = {40},
   Number = {6},
   Pages = {3003-3030},
      Year = {2012} }

@article{
Kaufman:leakage,
   Author = {Kaufman, Shachar and Rosset, Saharon and Perlich, Claudia},
   Title = {Leakage in data mining: formulation, detection and avoidance},
   Journal = {KDD'11},
      Year = {2011} }

@article{reuter2015head,
  title={Head motion during MRI acquisition reduces gray matter volume and thickness estimates},
  author={Reuter, Martin and Tisdall, M Dylan and Qureshi, Abid and Buckner, Randy L and van der Kouwe, Andr{\'e} JW and Fischl, Bruce},
  journal={Neuroimage},
  volume={107},
  pages={107--115},
  year={2015},
}

@article{liem2016predicting,
  title={Predicting brain-age from multimodal imaging data captures cognitive impairment},
  author={Liem, Franziskus and Varoquaux, Ga{\"e}l and Kynast, Jana and Beyer, Frauke and Masouleh, Shahrzad Kharabian and Huntenburg, Julia M and Lampe, Leonie and Rahim, Mehdi and Abraham, Alexandre and Craddock, R Cameron and others},
  journal={NeuroImage},
  year={2016},
  page={In press},
  publisher={Elsevier}
}

@article{anderson2001permutation,
  title={Permutation tests for linear models},
  author={Anderson, Marti J and Robinson, John},
  journal={Australian \& New Zealand Journal of Statistics},
  volume={43},
  number={1},
  pages={75--88},
  year={2001},
  publisher={Wiley Online Library}
}

@article{arlot2010,
  title={A survey of cross-validation procedures for model selection},
  author={Arlot, Sylvain and Celisse, Alain},
  journal={Statistics surveys},
  volume={4},
  pages={40},
  year={2010},
}


@article{Varoquaux2016,
title = "Assessing and tuning brain decoders: Cross-validation, caveats, and guidelines",
journal = "NeuroImage",
volume = "",
number = "",
pages = "in press",
year = "2016",
author = "Ga{\"e}l Varoquaux and Pradeep Reddy Raamana and Denis A.
Engemann and Andr{\'e}s Hoyos-Idrobo and Yannick Schwartz and Bertrand Thirion",
}

@article{saeb2016,
  title={The need to approximate the use-case in clinical machine
learning},
  author={Saeb, Sohrab and Lonini, Luca and Jayaraman, Arun and
    Mohr, David C and Kording, Konrad P},
  journal={GigaScience},
  pages={In press 10.1093/gigascience/giwxxx},
  year={2016},
}


@article{little2016comments,
  title={Comments on: ``The need to approximate the
use-case in clinical machine learning'' },
  author={Little, Max A.},
  journal={GigaScience},
  pages={In press},
  year={2016},
}

@article{breiman1992submodel,
  title={Submodel selection and evaluation in regression. The X-random case},
  author={Breiman, Leo and Spector, Philip},
  journal={International statistical review/revue internationale de Statistique},
  pages={291--319},
  year={1992},
  publisher={JSTOR}
}

@book{hastie2009elements,
  title={The elements of statistical learning},
  author={Hastie, Trevor and Tibshirani, Robert and Friedman, Jerome},
  year={2009},
  publisher={Springer}
}


@inproceedings{kohavi1995study,
  title={A study of cross-validation and bootstrap for accuracy estimation and model selection},
  author={Kohavi, Ron},
  booktitle={{IJCAI}},
  volume={14},
  pages={1137},
  year={1995}
}


@article{Abraham2016deriving,
title = "Deriving reproducible biomarkers from multi-site resting-state data: An Autism-based example",
journal = "NeuroImage",
volume = "",
number = "",
pages = "In press",
year = "2016",
author = "Alexandre Abraham and Michael Milham and Adriana Di Martino and R. Cameron Craddock and Dimitris Samaras and Bertrand Thirion and Gael Varoquaux",
}

@inproceedings{lonini2016activity,
  title={Activity recognition in patients with lower limb impairments: Do we need training data from each patient?},
  author={Lonini, Luca and Gupta, Aakash and Kording, Konrad and Jayaraman, Arun},
  booktitle={Engineering in Medicine and Biology Society (EMBC), 2016 IEEE 38th Annual International Conference of the},
  pages={3265--3268},
  year={2016},
  organization={IEEE}
}

@article{saeb2015making,
  title={Making Activity Recognition Robust against Deceptive Behavior},
  author={Saeb, Sohrab and K{\"o}rding, Konrad and Mohr, David C},
  journal={PloS one},
  volume={10},
  number={12},
  pages={e0144795},
  year={2015},
  publisher={Public Library of Science}
}
