# Supplementary material for: Using and understanding cross-validation strategies. Perspectives on Saeb et al
Source: Gigascience. 2017 Mar 17;6(5):1–6. doi: 10.1093/gigascience/gix020 (PMC5441396; doi:10.1093/gigascience/gix020)
Supplement: Supplement Files [file gix020_supp.zip › main.bbl]

%% BioMed_Central_Bib_Style_v1.01

\begin{thebibliography}{17}
% BibTex style file: bmc-mathphys.bst (version 2.0), 2013-07-15
\ifx \bisbn   \undefined \def \bisbn  #1{ISBN #1}\fi
\ifx \binits  \undefined \def \binits#1{#1}\fi
\ifx \bauthor  \undefined \def \bauthor#1{#1}\fi
\ifx \batitle  \undefined \def \batitle#1{#1}\fi
\ifx \bjtitle  \undefined \def \bjtitle#1{#1}\fi
\ifx \bvolume  \undefined \def \bvolume#1{\textbf{#1}}\fi
\ifx \byear  \undefined \def \byear#1{#1}\fi
\ifx \bissue  \undefined \def \bissue#1{#1}\fi
\ifx \bfpage  \undefined \def \bfpage#1{#1}\fi
\ifx \blpage  \undefined \def \blpage #1{#1}\fi
\ifx \burl  \undefined \def \burl#1{\textsf{#1}}\fi
\ifx \doiurl  \undefined \def \doiurl#1{\textsf{#1}}\fi
\ifx \betal  \undefined \def \betal{\textit{et al.}}\fi
\ifx \binstitute  \undefined \def \binstitute#1{#1}\fi
\ifx \binstitutionaled  \undefined \def \binstitutionaled#1{#1}\fi
\ifx \bctitle  \undefined \def \bctitle#1{#1}\fi
\ifx \beditor  \undefined \def \beditor#1{#1}\fi
\ifx \bpublisher  \undefined \def \bpublisher#1{#1}\fi
\ifx \bbtitle  \undefined \def \bbtitle#1{#1}\fi
\ifx \bedition  \undefined \def \bedition#1{#1}\fi
\ifx \bseriesno  \undefined \def \bseriesno#1{#1}\fi
\ifx \blocation  \undefined \def \blocation#1{#1}\fi
\ifx \bsertitle  \undefined \def \bsertitle#1{#1}\fi
\ifx \bsnm \undefined \def \bsnm#1{#1}\fi
\ifx \bsuffix \undefined \def \bsuffix#1{#1}\fi
\ifx \bparticle \undefined \def \bparticle#1{#1}\fi
\ifx \barticle \undefined \def \barticle#1{#1}\fi
\ifx \bconfdate \undefined \def \bconfdate #1{#1}\fi
\ifx \botherref \undefined \def \botherref #1{#1}\fi
\ifx \url \undefined \def \url#1{\textsf{#1}}\fi
\ifx \bchapter \undefined \def \bchapter#1{#1}\fi
\ifx \bbook \undefined \def \bbook#1{#1}\fi
\ifx \bcomment \undefined \def \bcomment#1{#1}\fi
\ifx \oauthor \undefined \def \oauthor#1{#1}\fi
\ifx \citeauthoryear \undefined \def \citeauthoryear#1{#1}\fi
\ifx \endbibitem  \undefined \def \endbibitem {}\fi
\ifx \bconflocation  \undefined \def \bconflocation#1{#1}\fi
\ifx \arxivurl  \undefined \def \arxivurl#1{\textsf{#1}}\fi
\csname PreBibitemsHook\endcsname

%%% 1
\bibitem{saeb2016}
\begin{botherref}
\oauthor{\bsnm{Saeb}, \binits{S.}},
\oauthor{\bsnm{Lonini}, \binits{L.}},
\oauthor{\bsnm{Jayaraman}, \binits{A.}},
\oauthor{\bsnm{Mohr}, \binits{D.C.}},
\oauthor{\bsnm{Kording}, \binits{K.P.}}:
The need to approximate the use-case in clinical machine learning.
GigaScience,
10--1093
(2016)
\end{botherref}
\endbibitem

%%% 2
\bibitem{arlot2010}
\begin{barticle}
\bauthor{\bsnm{Arlot}, \binits{S.}},
\bauthor{\bsnm{Celisse}, \binits{A.}}:
\batitle{A survey of cross-validation procedures for model selection}.
\bjtitle{Statistics surveys}
\bvolume{4},
\bfpage{40}
(\byear{2010})
\end{barticle}
\endbibitem

%%% 3
\bibitem{Tsanas:TBME2010}
\begin{barticle}
\bauthor{\bsnm{Tsanas}, \binits{A.}},
\bauthor{\bsnm{Little}, \binits{M.A.}},
\bauthor{\bsnm{McSharry}, \binits{P.E.}},
\bauthor{\bsnm{Ramig}, \binits{L.O.}}:
\batitle{Accurate telemonitoring of parkinsons disease progression by
  non-invasive speech tests}.
\bjtitle{ieee Transactions on Biomedical Engineering}
\bvolume{57}(\bissue{4}),
\bfpage{884}--\blpage{893}
(\byear{2010})
\end{barticle}
\endbibitem

%%% 4
\bibitem{Hand}
\begin{barticle}
\bauthor{\bsnm{Hand}, \binits{D.J.}}:
\batitle{Classifier technology and the illusion of progress}.
\bjtitle{Statistical Science}
\bvolume{21}(\bissue{1}),
\bfpage{1}--\blpage{14}
(\byear{2006})
\end{barticle}
\endbibitem

%%% 5
\bibitem{Xu:LSoCV}
\begin{barticle}
\bauthor{\bsnm{Xu}, \binits{G.}},
\bauthor{\bsnm{Huang}, \binits{J.Z.}}:
\batitle{Asymptotic optimality and effecient computation of the
  leave-subject-out cross-validation}.
\bjtitle{The Annals of Statistics}
\bvolume{40}(\bissue{6}),
\bfpage{3003}--\blpage{3030}
(\byear{2012})
\end{barticle}
\endbibitem

%%% 6
\bibitem{sugiyama2007covariate}
\begin{barticle}
\bauthor{\bsnm{Sugiyama}, \binits{M.}},
\bauthor{\bsnm{Krauledat}, \binits{M.}},
\bauthor{\bsnm{M{\~A}{\v{z}}ller}, \binits{K.-R.}}:
\batitle{Covariate shift adaptation by importance weighted cross validation}.
\bjtitle{Journal of Machine Learning Research}
\bvolume{8},
\bfpage{985}--\blpage{1005}
(\byear{2007})
\end{barticle}
\endbibitem

%%% 7
\bibitem{Blitzer:domain-adaptation}
\begin{botherref}
\oauthor{\bsnm{Blitzer}, \binits{J.}},
\oauthor{\bsnm{Crammer}, \binits{K.}},
\oauthor{\bsnm{Kulesza}, \binits{A.}},
\oauthor{\bsnm{Pereira}, \binits{F.}},
\oauthor{\bsnm{Wortman}, \binits{J.}}:
Learning bounds for domain adaptation.
Advances in Neural Information Processing (NIPS) 2008
(2008)
\end{botherref}
\endbibitem

%%% 8
\bibitem{Kaufman:leakage}
\begin{botherref}
\oauthor{\bsnm{Kaufman}, \binits{S.}},
\oauthor{\bsnm{Rosset}, \binits{S.}},
\oauthor{\bsnm{Perlich}, \binits{C.}}:
Leakage in data mining: formulation, detection and avoidance.
KDD'11
(2011)
\end{botherref}
\endbibitem

%%% 9
\bibitem{abraham2016deriving}
\begin{botherref}
\oauthor{\bsnm{Abraham}, \binits{A.}},
\oauthor{\bsnm{Milham}, \binits{M.}},
\oauthor{\bsnm{Martino}, \binits{A.D.}},
\oauthor{\bsnm{Craddock}, \binits{R.C.}},
\oauthor{\bsnm{Samaras}, \binits{D.}},
\oauthor{\bsnm{Thirion}, \binits{B.}},
\oauthor{\bsnm{Varoquaux}, \binits{G.}}:
Deriving reproducible biomarkers from multi-site resting-state data: An
  autism-based example.
NeuroImage,
(2016)
\end{botherref}
\endbibitem

%%% 10
\bibitem{liem2016predicting}
\begin{botherref}
\oauthor{\bsnm{Liem}, \binits{F.}},
\oauthor{\bsnm{Varoquaux}, \binits{G.}},
\oauthor{\bsnm{Kynast}, \binits{J.}},
\oauthor{\bsnm{Beyer}, \binits{F.}},
\oauthor{\bsnm{Masouleh}, \binits{S.K.}},
\oauthor{\bsnm{Huntenburg}, \binits{J.M.}},
\oauthor{\bsnm{Lampe}, \binits{L.}},
\oauthor{\bsnm{Rahim}, \binits{M.}},
\oauthor{\bsnm{Abraham}, \binits{A.}},
\oauthor{\bsnm{Craddock}, \binits{R.C.}}, et al.:
Predicting brain-age from multimodal imaging data captures cognitive
  impairment.
NeuroImage
(2016)
\end{botherref}
\endbibitem

%%% 11
\bibitem{breiman1992submodel}
\begin{botherref}
\oauthor{\bsnm{Breiman}, \binits{L.}},
\oauthor{\bsnm{Spector}, \binits{P.}}:
Submodel selection and evaluation in regression. the x-random case.
International statistical review/revue internationale de Statistique,
291--319
(1992)
\end{botherref}
\endbibitem

%%% 12
\bibitem{kohavi1995study}
\begin{bchapter}
\bauthor{\bsnm{Kohavi}, \binits{R.}}:
\bctitle{A study of cross-validation and bootstrap for accuracy estimation and
  model selection}.
In: \bbtitle{{IJCAI}},
vol. \bseriesno{14},
p. \bfpage{1137}
(\byear{1995})
\end{bchapter}
\endbibitem

%%% 13
\bibitem{hastie2009elements}
\begin{bbook}
\bauthor{\bsnm{Hastie}, \binits{T.}},
\bauthor{\bsnm{Tibshirani}, \binits{R.}},
\bauthor{\bsnm{Friedman}, \binits{J.}}:
\bbtitle{The Elements of Statistical Learning}.
\bpublisher{Springer}, \blocation{???}
(\byear{2009})
\end{bbook}
\endbibitem

%%% 14
\bibitem{varoquaux2016}
\begin{botherref}
\oauthor{\bsnm{Varoquaux}, \binits{G.}},
\oauthor{\bsnm{Raamana}, \binits{P.R.}},
\oauthor{\bsnm{Engemann}, \binits{D.A.}},
\oauthor{\bsnm{Hoyos-Idrobo}, \binits{A.}},
\oauthor{\bsnm{Schwartz}, \binits{Y.}},
\oauthor{\bsnm{Thirion}, \binits{B.}}:
Assessing and tuning brain decoders: Cross-validation, caveats, and guidelines.
NeuroImage,
(2016)
\end{botherref}
\endbibitem

%%% 15
\bibitem{anderson2001permutation}
\begin{barticle}
\bauthor{\bsnm{Anderson}, \binits{M.J.}},
\bauthor{\bsnm{Robinson}, \binits{J.}}:
\batitle{Permutation tests for linear models}.
\bjtitle{Australian \& New Zealand Journal of Statistics}
\bvolume{43}(\bissue{1}),
\bfpage{75}--\blpage{88}
(\byear{2001})
\end{barticle}
\endbibitem

%%% 16
\bibitem{lonini2016activity}
\begin{bchapter}
\bauthor{\bsnm{Lonini}, \binits{L.}},
\bauthor{\bsnm{Gupta}, \binits{A.}},
\bauthor{\bsnm{Kording}, \binits{K.}},
\bauthor{\bsnm{Jayaraman}, \binits{A.}}:
\bctitle{Activity recognition in patients with lower limb impairments: Do we
  need training data from each patient?}
In: \bbtitle{Engineering in Medicine and Biology Society (EMBC), 2016 IEEE 38th
  Annual International Conference of The},
pp. \bfpage{3265}--\blpage{3268}
(\byear{2016}).
\bcomment{IEEE}
\end{bchapter}
\endbibitem

%%% 17
\bibitem{saeb2015making}
\begin{barticle}
\bauthor{\bsnm{Saeb}, \binits{S.}},
\bauthor{\bsnm{K{\"o}rding}, \binits{K.}},
\bauthor{\bsnm{Mohr}, \binits{D.C.}}:
\batitle{Making activity recognition robust against deceptive behavior}.
\bjtitle{PloS one}
\bvolume{10}(\bissue{12}),
\bfpage{0144795}
(\byear{2015})
\end{barticle}
\endbibitem

\end{thebibliography}

\newcommand{\BMCxmlcomment}[1]{}

\BMCxmlcomment{

<refgrp>

<bibl id="B1">
  <title><p>The need to approximate the use-case in clinical machine
  learning</p></title>
  <aug>
    <au><snm>Saeb</snm><fnm>S</fnm></au>
    <au><snm>Lonini</snm><fnm>L</fnm></au>
    <au><snm>Jayaraman</snm><fnm>A</fnm></au>
    <au><snm>Mohr</snm><fnm>DC</fnm></au>
    <au><snm>Kording</snm><fnm>KP</fnm></au>
  </aug>
  <source>GigaScience</source>
  <pubdate>2016</pubdate>
  <fpage>Inpress10.1093/gigascience/giwxxx</fpage>
</bibl>

<bibl id="B2">
  <title><p>A survey of cross-validation procedures for model
  selection</p></title>
  <aug>
    <au><snm>Arlot</snm><fnm>S</fnm></au>
    <au><snm>Celisse</snm><fnm>A</fnm></au>
  </aug>
  <source>Statistics surveys</source>
  <pubdate>2010</pubdate>
  <volume>4</volume>
  <fpage>40</fpage>
</bibl>

<bibl id="B3">
  <title><p>Accurate telemonitoring of Parkinsons disease progression by
  non-invasive speech tests</p></title>
  <aug>
    <au><snm>Tsanas</snm><fnm>A.</fnm></au>
    <au><snm>Little</snm><fnm>M.A.</fnm></au>
    <au><snm>McSharry</snm><fnm>P.E.</fnm></au>
    <au><snm>Ramig</snm><fnm>L.O.</fnm></au>
  </aug>
  <source>ieee Transactions on Biomedical Engineering</source>
  <pubdate>2010</pubdate>
  <volume>57</volume>
  <issue>4</issue>
  <fpage>884</fpage>
  <lpage>893</lpage>
</bibl>

<bibl id="B4">
  <title><p>Classifier technology and the illusion of progress</p></title>
  <aug>
    <au><snm>Hand</snm><fnm>DJ</fnm></au>
  </aug>
  <source>Statistical Science</source>
  <pubdate>2006</pubdate>
  <volume>21</volume>
  <issue>1</issue>
  <fpage>1</fpage>
  <lpage>14</lpage>
</bibl>

<bibl id="B5">
  <title><p>Asymptotic optimality and effecient computation of the
  leave-subject-out cross-validation</p></title>
  <aug>
    <au><snm>Xu</snm><fnm>G.</fnm></au>
    <au><snm>Huang</snm><fnm>J.Z.</fnm></au>
  </aug>
  <source>The Annals of Statistics</source>
  <pubdate>2012</pubdate>
  <volume>40</volume>
  <issue>6</issue>
  <fpage>3003</fpage>
  <lpage>3030</lpage>
</bibl>

<bibl id="B6">
  <title><p>Covariate shift adaptation by importance weighted cross
  validation</p></title>
  <aug>
    <au><snm>Sugiyama</snm><fnm>M</fnm></au>
    <au><snm>Krauledat</snm><fnm>M</fnm></au>
    <au><snm>M{\~A}{\v{z}}ller</snm><fnm>KR</fnm></au>
  </aug>
  <source>Journal of Machine Learning Research</source>
  <pubdate>2007</pubdate>
  <volume>8</volume>
  <fpage>985</fpage>
  <lpage>-1005</lpage>
</bibl>

<bibl id="B7">
  <title><p>Learning bounds for domain adaptation</p></title>
  <aug>
    <au><snm>Blitzer</snm><fnm>J</fnm></au>
    <au><snm>Crammer</snm><fnm>K</fnm></au>
    <au><snm>Kulesza</snm><fnm>A</fnm></au>
    <au><snm>Pereira</snm><fnm>F</fnm></au>
    <au><snm>Wortman</snm><fnm>J</fnm></au>
  </aug>
  <source>Advances in Neural Information Processing (NIPS) 2008</source>
  <pubdate>2008</pubdate>
</bibl>

<bibl id="B8">
  <title><p>Leakage in data mining: formulation, detection and
  avoidance</p></title>
  <aug>
    <au><snm>Kaufman</snm><fnm>S</fnm></au>
    <au><snm>Rosset</snm><fnm>S</fnm></au>
    <au><snm>Perlich</snm><fnm>C</fnm></au>
  </aug>
  <source>KDD'11</source>
  <pubdate>2011</pubdate>
</bibl>

<bibl id="B9">
  <title><p>Deriving reproducible biomarkers from multi-site resting-state
  data: An Autism-based example</p></title>
  <aug>
    <au><snm>Abraham</snm><fnm>A</fnm></au>
    <au><snm>Milham</snm><fnm>M</fnm></au>
    <au><snm>Martino</snm><fnm>AD</fnm></au>
    <au><snm>Craddock</snm><fnm>RC</fnm></au>
    <au><snm>Samaras</snm><fnm>D</fnm></au>
    <au><snm>Thirion</snm><fnm>B</fnm></au>
    <au><snm>Varoquaux</snm><fnm>G</fnm></au>
  </aug>
  <source>NeuroImage</source>
  <pubdate>2016</pubdate>
  <fpage>Inpress</fpage>
</bibl>

<bibl id="B10">
  <title><p>Predicting brain-age from multimodal imaging data captures
  cognitive impairment</p></title>
  <aug>
    <au><snm>Liem</snm><fnm>F</fnm></au>
    <au><snm>Varoquaux</snm><fnm>G</fnm></au>
    <au><snm>Kynast</snm><fnm>J</fnm></au>
    <au><snm>Beyer</snm><fnm>F</fnm></au>
    <au><snm>Masouleh</snm><fnm>SK</fnm></au>
    <au><snm>Huntenburg</snm><fnm>JM</fnm></au>
    <au><snm>Lampe</snm><fnm>L</fnm></au>
    <au><snm>Rahim</snm><fnm>M</fnm></au>
    <au><snm>Abraham</snm><fnm>A</fnm></au>
    <au><snm>Craddock</snm><fnm>RC</fnm></au>
    <au><cnm>others</cnm></au>
  </aug>
  <source>NeuroImage</source>
  <publisher>Elsevier</publisher>
  <pubdate>2016</pubdate>
</bibl>

<bibl id="B11">
  <title><p>Submodel selection and evaluation in regression. The X-random
  case</p></title>
  <aug>
    <au><snm>Breiman</snm><fnm>L</fnm></au>
    <au><snm>Spector</snm><fnm>P</fnm></au>
  </aug>
  <source>International statistical review/revue internationale de
  Statistique</source>
  <publisher>JSTOR</publisher>
  <pubdate>1992</pubdate>
  <fpage>291</fpage>
  <lpage>-319</lpage>
</bibl>

<bibl id="B12">
  <title><p>A study of cross-validation and bootstrap for accuracy estimation
  and model selection</p></title>
  <aug>
    <au><snm>Kohavi</snm><fnm>R</fnm></au>
  </aug>
  <source>{IJCAI}</source>
  <pubdate>1995</pubdate>
  <volume>14</volume>
  <fpage>1137</fpage>
</bibl>

<bibl id="B13">
  <title><p>The elements of statistical learning</p></title>
  <aug>
    <au><snm>Hastie</snm><fnm>T</fnm></au>
    <au><snm>Tibshirani</snm><fnm>R</fnm></au>
    <au><snm>Friedman</snm><fnm>J</fnm></au>
  </aug>
  <publisher>Springer</publisher>
  <pubdate>2009</pubdate>
</bibl>

<bibl id="B14">
  <title><p>Assessing and tuning brain decoders: Cross-validation, caveats, and
  guidelines</p></title>
  <aug>
    <au><snm>Varoquaux</snm><fnm>G</fnm></au>
    <au><snm>Raamana</snm><fnm>PR</fnm></au>
    <au><snm>Engemann</snm><fnm>DA</fnm></au>
    <au><snm>Hoyos Idrobo</snm><fnm>A</fnm></au>
    <au><snm>Schwartz</snm><fnm>Y</fnm></au>
    <au><snm>Thirion</snm><fnm>B</fnm></au>
  </aug>
  <source>NeuroImage</source>
  <pubdate>2016</pubdate>
  <fpage>inpress</fpage>
</bibl>

<bibl id="B15">
  <title><p>Permutation tests for linear models</p></title>
  <aug>
    <au><snm>Anderson</snm><fnm>MJ</fnm></au>
    <au><snm>Robinson</snm><fnm>J</fnm></au>
  </aug>
  <source>Australian \& New Zealand Journal of Statistics</source>
  <publisher>Wiley Online Library</publisher>
  <pubdate>2001</pubdate>
  <volume>43</volume>
  <issue>1</issue>
  <fpage>75</fpage>
  <lpage>-88</lpage>
</bibl>

<bibl id="B16">
  <title><p>Activity recognition in patients with lower limb impairments: Do we
  need training data from each patient?</p></title>
  <aug>
    <au><snm>Lonini</snm><fnm>L</fnm></au>
    <au><snm>Gupta</snm><fnm>A</fnm></au>
    <au><snm>Kording</snm><fnm>K</fnm></au>
    <au><snm>Jayaraman</snm><fnm>A</fnm></au>
  </aug>
  <source>Engineering in Medicine and Biology Society (EMBC), 2016 IEEE 38th
  Annual International Conference of the</source>
  <pubdate>2016</pubdate>
  <fpage>3265</fpage>
  <lpage>-3268</lpage>
</bibl>

<bibl id="B17">
  <title><p>Making Activity Recognition Robust against Deceptive
  Behavior</p></title>
  <aug>
    <au><snm>Saeb</snm><fnm>S</fnm></au>
    <au><snm>K{\"o}rding</snm><fnm>K</fnm></au>
    <au><snm>Mohr</snm><fnm>DC</fnm></au>
  </aug>
  <source>PloS one</source>
  <publisher>Public Library of Science</publisher>
  <pubdate>2015</pubdate>
  <volume>10</volume>
  <issue>12</issue>
  <fpage>e0144795</fpage>
</bibl>

</refgrp>
} % end of \BMCxmlcomment
